# Supplementary material for: Mitophagy Regulates the Circadian Rhythms by Degrading NR1D1 in Simulated Microgravity and Isolation Environments
Source: Int J Mol Sci. 2024 Apr 29;25(9):4853. doi: 10.3390/ijms25094853 (PMC11084518; doi:10.3390/ijms25094853)
Supplement: Supplementary file 1 [file ijms-25-04853-s001.zip]

Archive with 1 entries (1 files):
- ijms-2928903-supplementary.pdf
